# Supplementary material for: Refined Capsid Structure of Human Adenovirus D26 at 3.4 Å Resolution
Source: Viruses. 2022 Feb 17;14(2):414. doi: 10.3390/v14020414 (PMC8878492; doi:10.3390/v14020414)
Supplement: Supplementary file 1 [file viruses-14-00414-s001.zip]

Archive with 1 entries (1 files):
- viruses-1537909-supplementary.pdf
